# Supplementary material for: Congruence of Microsatellite and Mitochondrial DNA Variation in Acrobat Ants (Crematogaster Subgenus Decacrema, Formicidae: Myrmicinae) Inhabiting Macaranga (Euphorbiaceae) Myrmecophytes
Source: PLoS One. 2015 Feb 18;10(2):e0116602. doi: 10.1371/journal.pone.0116602 (PMC4334651; doi:10.1371/journal.pone.0116602)
Supplement: S1 Table — (XLSX) [file pone.0116602.s002.xlsx]

## Sheet: Table S1
Table S1. List of samples.
Sample No.	Host plant species	Plant groups/ species tested	Ant SSR genotype	Ant mtDNA clade	Genbank Acc. No
itkS54	M. beccariana	W	MS5	D	AB924123
kmS08	M. beccariana	W	MS5	D	AB924124
yi0704	M. beccariana	W	MS5	D	AB924125
yi0705	M. hypoleuca	W	MS5	D	AB924126
yi0712	M. havilandii	W	MS5	D	AB924127
yi0716	M. hypoleuca	W	MS5	D	AB924128
yi0728	M. havilandii	W	MS5	D	AB924129
yi0729	M. hypoleuca	W	MS5	D	AB924130
yi0734	M. beccariana	W	MS5	D	AB924131
yk0612	M. beccariana	W	MS5	D	AB924132
yk0622	M. havilandii	W	MS5	D	AB924133
yk0623	M. hypoleuca	W	MS5	D	AB924134
yk0624	M. hypoleuca	W	MS5	D	AB924135
yk0627	M. beccariana	W	MS5	D	AB924136
yk0802	M. hypoleuca	W	MS5	D	AB924137
yk0803	M. havilandii	W	MS5	D	AB924138
yk0816	M. beccariana	W	MS5	D	AB924139
yk0818	M. havilandii	W	MS5	D	AB924140
yk0819	M. beccariana	W	MS5	D	AB924141
yk0820	M. beccariana	W	MS3 & MS5	D	AB924142
yk0823	M. beccariana	W	MS5	D	AB924143
yk0840	M. hypoleuca	W	MS5	D	AB924144
yk0841	M. beccariana	W	MS5	D	AB924145
yk0842	M. hypoleuca	W	MS5	D	AB924146
yk0843	M. beccariana	W	MS5	D	AB924147
yk0845	M. hypoleuca	W	MS5	D	AB924148
yk0852	M. hypoleuca	W	MS5	D	AB924149
yk0853	M. beccariana	W	MS5	D	AB924150
yk0854	M. beccariana	W	MS5	D	AB924151
itkS58	M. hullettii	S	MS6	E	AB924152
yi0708	M. umbrosa	S	MS6	E	AB924153
yi0715	M. umbrosa	S	MS6	E	AB924154
yi0731	M. hullettii	S	MS6	E	AB924155
yk0642	M. umbrosa	S	MS6	E	AB924156
yk0810	M. umbrosa	S	MS6	E	AB924157
yk0811	M. umbrosa	S	MS6	E	AB924158
yk0814	M. hullettii	S	MS6	E	AB924159
yk0846	M. beccariana	W	MS6	E	AB924160
yk0848	M. bancana	S	MS6	E	AB924161
itkS27	M. bancana	S	MS4	F	AB924162
itkS28	M. bancana	S	MS4	F	AB924163
itkS57	M. umbrosa	S	MS4	F	AB924164
yi0703	M. bancana	S	MS4	F	AB924165
yk0813	M. umbrosa	S	MS4	F	AB924166
yk0824	M. bancana	S	MS4	F	AB924167
yk0844	M. bancana	S	MS4	F	AB924168
yk0855	M. bancana	S	MS4	F	AB924169
itkS42	M. rufescens	P	MS3	G1	AB924170
itkS44	M. rufescens	P	MS3	G1	AB924171
itkS50	M. rufescens	P	MS3	G1	AB924172
itkS52	M. rufescens	P	MS3	G1	AB924173
kmS16	M. rufescens	P	MS3	G1	AB924174
kmS26	M. bancana	S	MS3	G1	AB924175
yi0713	M. rufescens	P	MS3	G1	AB924176
yi0717	M. rufescens	P	MS3	G1	AB924177
yi0718	M. sp. A	P	MS3	G1	AB924178
yi0719	M. rufescens	P	MS3	G1	AB924179
yk0613	M. hullettii	S	MS1 & MS3	G1	AB924180
yk0616	M. rufescens	P	MS3	G1	AB924181
yk0618	M. rufescens	P	MS3	G1	AB924182
yk0619	M. rufescens	P	MS3	G1	AB924183
yk0625	M. lamellata	W	MS3	G1	AB924184
yk0807	M. lamellata	W	MS3	G1	AB924185
yk0808	M. lamellata	W	MS3	G1	AB924186
itkS33	M. trachyphyllia	S	MS1	H1	AB924187
itkS38	M. bancana	S	MS1 & MS4	H1	AB924188
itkS47	M. trachyphyllia	S	MS1	H1	AB924189
itkS59	M. hullettii	S	MS1	H1	AB924190
itkS62	M. hullettii	S	MS1	H1	AB924191
yi0701	M. trachyphyllia	S	MS1	H1	AB924192
yi0702	M. hullettii	S	MS1	H1	AB924193
yi0707	M. bancana	S	MS1	H1	AB924194
yi0711	M. umbrosa	S	MS1	H1	AB924195
yi0720	M. hullettii	S	MS1	H1	AB924196
yi0721	M. bancana	S	MS1	H1	AB924197
yi0732	M. trachyphyllia	S	MS1	H1	AB924198
yk0611	M. trachyphyllia	S	MS1	H1	AB924199
yk0615	M. bancana	S	MS1	H1	AB924200
yk0617	M. hullettii	S	MS1	H1	AB924201
yk0801	M. hullettii	S	MS1	H1	AB924202
yk0805	M. trachyphyllia	S	MS1	H1	AB924203
yk0806	M. hullettii	S	MS1	H1	AB924204
yk0812	M. bancana	S	MS1	H1	AB924205
yk0815	M. bancana	S	MS1	H1	AB924206
yk0817	M. hullettii	S	MS1	H1	AB924207
yk0821	M. trachyphyllia	S	MS1	H1	AB924208
yk0822	M. trachyphyllia	S	MS1	H1	AB924209
yk0849	M. trachyphyllia	S	MS1	H1	AB924210
yk0850	M. trachyphyllia	S	MS1	H1	AB924211
yk0851	M. trachyphyllia	S	MS1	H1	AB924212
yk0878	M. bancana	S	MS1	H1	AB924213
yi0710	M. lamellata	W	MS2	H2	AB924214
yi0727	M. lamellata	W	MS1	H1	AB924215
yi0730	M. lamellata	W	MS2	H2	AB924216
yk0614	M. lamellata	W	MS2	H2	AB924217
yk0633	M. lamellata	W	MS2	H2	AB924218
yk0804	M. lamellata	W	MS2	H2	AB924219
yk0809	M. lamellata	W	MS2	H2	AB924220
itkS56	M. winkleri	W	-	Outgroup	AB924221
itkS66	M. winkleri	W	-	Outgroup	AB924222
yi0706	M. winkleri	W	-	Outgroup	AB924223
yi0714	M. winkleri	W	-	Outgroup	AB924224
yi0733	M. winkleri	W	-	Outgroup	AB924225
yk0847	M. winkleri	W	-	Outgroup	AB924226
SPQ.316B	Neonauclea sp.	-	-	Outgroup	AY443861
SPQ.365A	Neonauclea sp.	-	-	Outgroup	AY443893
SPQ.367C	Neonauclea sp.	-	-	Outgroup	AY443894
W, waxy Pachystemon species (M. beccariana, M. havilandii, M. hypoleuca, M. lamellata, M. umbrosa); S, smooth Pachystemon species (M. bancana, M. hullettii, M. trachyphylla); P, Pruinosae species (M. rufescens, M. sp. A)
